# Supplementary material for: Female breast cancer mortality in relation to puberty on Staten Island, New York
Source: AIMS Public Health. 2020 Jun 8;7(2):344–53. doi: 10.3934/publichealth.2020029 (PMC7327401; doi:10.3934/publichealth.2020029)
Supplement: Supplementary file 1 [file publichealth-07-02-029-appendix1.xlsx]

## Sheet: Sheet1
Appendix 1. Female Breast Cancer Incidence and Mortality for the 5 Boroughs of New York City 1985-2006
Boroughs	Incidence Rate per 100,000	Mortality Rate per 100,000
Staten Island	135.6	34.08
Manhattan	130.29	31.91
Bronx	106.51	31.32
Brooklyn	112.06	31.6
Queens	113.87	30.15
