# Supplementary material for: Female breast cancer mortality in relation to puberty on Staten Island, New York
Source: AIMS Public Health. 2020 Jun 8;7(2):344–53. doi: 10.3934/publichealth.2020029 (PMC7327401; doi:10.3934/publichealth.2020029)
Supplement: Supplementary file 2 [file publichealth-07-02-029-appendix2.xlsx]

## Sheet: Appendix 1
Appendix 2. Attributes of the Full Dataset Used for Analysis
Case=1	Age	SI Puberty	SI Birth	SI Years
Control=0	Years	Yes=1, No=0	Yes=1, No=0	Years
0	90	0	0	24
0	90	0	0	55
0	90	0	0	5
0	90	0	0	23
0	90	0	0	36
0	90	0	0	20
0	90	0	0	17
0	90	0	0	64
0	90	0	0	60
0	90	0	0	12
0	90	0	0	29
1	90	1	1	90
0	89	0	0	27
0	89	0	0	17
0	89	0	0	7
0	89	0	0	24
0	89	0	0	12
0	89	1	1	89
0	89	0	0	5
0	89	0	0	64
0	89	0	0	66
0	90	1	0	81
0	90	1	1	90
0	90	0	0	3
0	90	0	0	35
0	90	0	0	51
0	90	0	0	14
0	90	1	1	90
0	90	1	1	90
0	90	0	0	60
0	90	0	0	27
0	90	0	0	51
0	90	1	1	90
0	90	1	0	85
0	88	0	0	52
0	88	0	0	62
0	88	0	0	71
0	88	1	1	88
0	88	0	0	74
0	88	0	0	30
0	88	0	0	68
0	88	1	0	86
0	88	0	0	12
0	89	0	0	61
0	89	0	0	17
0	89	0	0	21
0	89	0	0	63
0	89	0	0	72
0	89	0	0	56
0	89	0	0	70
0	89	0	0	64
0	89	0	0	66
0	89	1	1	89
0	89	1	1	89
0	89	0	0	40
0	89	1	1	89
0	89	0	0	89
0	89	0	0	54
0	90	0	0	11
0	90	0	0	65
0	90	0	0	2
0	90	0	0	70
0	90	0	0	54
0	90	0	0	33
0	90	0	0	26
0	90	0	0	68
0	90	0	0	59
0	90	1	1	90
0	90	1	0	81
0	89	0	0	4
1	89	1	0	74
0	90	1	0	82
0	87	1	1	87
0	87	0	0	60
0	87	0	0	67
0	87	0	0	6
0	87	0	0	40
0	87	1	1	87
0	87	1	1	87
0	87	1	1	87
0	87	1	1	87
0	87	0	0	65
0	87	0	0	5
0	88	1	1	88
0	88	1	1	88
0	88	0	0	63
0	88	1	0	82
0	88	0	0	61
0	88	0	0	60
0	88	1	0	43
0	88	0	0	21
0	88	0	0	63
0	88	0	0	30
0	88	1	1	88
0	88	1	0	83
0	88	0	0	50
0	88	1	0	79
0	88	1	1	88
0	88	0	0	64
0	89	0	0	73
0	89	0	0	22
0	89	0	0	25
0	89	0	0	61
0	89	0	0	60
0	89	0	0	38
0	89	0	0	39
0	89	0	0	75
0	89	0	0	63
0	89	0	0	65
0	89	0	0	57
0	89	0	0	45
0	90	0	0	65
0	90	0	0	78
0	90	1	0	88
0	90	0	0	10
0	90	0	0	64
0	90	0	0	45
0	90	0	0	65
0	90	1	1	90
0	90	0	0	60
0	90	0	0	68
0	90	0	0	14
0	90	0	0	2
0	90	1	1	90
0	90	1	0	85
0	90	0	0	21
1	90	0	0	7
0	89	0	0	65
0	86	0	0	25
0	86	0	0	60
0	86	0	0	64
0	86	1	0	77
0	86	0	0	15
0	86	0	0	46
0	86	1	1	86
0	86	1	1	86
0	86	0	0	74
0	86	0	0	68
0	86	0	0	65
0	86	0	0	67
0	86	1	0	80
0	87	0	0	60
0	87	1	1	87
0	87	0	0	57
0	87	1	1	87
0	87	1	0	41
0	87	0	0	45
0	87	0	0	26
0	87	1	1	87
0	87	1	0	81
0	87	1	1	87
0	87	1	1	87
0	87	1	0	86
0	87	1	1	87
0	87	0	0	66
0	87	0	0	48
0	88	0	0	65
0	88	1	1	88
0	88	0	0	5
0	88	0	0	16
0	88	0	0	55
0	88	0	0	50
0	88	0	0	56
0	88	0	0	57
0	88	0	0	68
0	88	1	0	79
0	88	1	0	79
0	88	0	0	40
0	88	0	0	69
0	88	0	0	65
0	88	0	0	60
0	88	1	1	88
0	88	0	0	18
0	89	0	0	74
0	89	0	0	70
0	89	0	0	32
0	89	0	0	26
0	89	0	0	62
0	89	0	0	68
0	89	0	0	50
0	89	0	0	68
0	89	0	0	67
0	89	0	0	62
0	89	1	1	89
0	90	0	0	40
0	90	1	0	88
0	90	1	1	90
0	90	0	0	64
0	90	0	0	69
0	90	1	0	62
0	90	0	0	68
0	90	1	1	90
0	90	0	0	60
0	90	1	1	90
0	90	0	0	43
0	90	0	0	61
0	90	0	0	49
0	90	1	0	81
0	90	0	0	68
0	90	0	0	62
1	86	0	0	63
0	90	1	0	81
0	90	0	0	63
0	90	1	1	90
0	85	0	0	51
0	85	1	1	85
0	85	1	1	85
0	85	1	0	76
0	85	0	0	45
0	85	0	0	64
0	85	1	0	84
0	85	0	0	2
0	85	0	0	23
0	85	0	0	13
0	85	0	0	64
0	85	0	0	10
0	85	0	0	60
0	85	1	1	85
0	85	0	0	32
0	85	0	0	60
0	85	0	0	30
0	85	1	0	83
0	85	1	1	85
0	86	0	0	61
0	86	0	0	62
0	86	0	0	21
0	86	0	0	63
0	86	1	1	86
0	86	1	1	86
0	86	0	0	62
0	86	0	0	59
0	86	0	0	23
0	86	0	0	59
0	86	1	1	86
0	86	0	0	66
0	86	1	1	86
0	86	0	0	66
0	86	0	0	61
0	86	1	0	77
0	87	0	0	60
0	87	0	0	42
0	87	0	0	72
0	87	1	1	87
0	87	0	0	66
0	87	0	0	56
0	87	0	0	66
0	87	0	0	47
0	87	0	0	68
0	87	0	0	55
0	88	0	0	62
0	88	1	1	88
0	88	1	1	88
0	88	0	0	61
0	88	1	1	88
0	88	1	1	88
0	88	1	0	87
0	88	0	0	21
0	88	0	0	63
0	88	0	0	8
0	88	0	0	57
0	89	0	0	61
0	89	0	0	32
0	89	0	0	74
0	89	0	0	25
0	89	1	1	89
0	89	1	0	80
0	89	0	0	22
0	89	0	0	50
0	89	0	0	61
0	89	0	0	69
0	89	0	0	59
0	89	0	0	35
0	89	1	1	89
0	89	0	0	72
0	89	0	0	20
0	89	0	0	3
0	89	0	0	13
0	89	1	1	89
0	89	1	1	89
0	89	0	0	15
0	89	0	0	38
0	89	0	0	2
0	89	0	0	68
0	89	0	0	10
0	89	0	0	60
0	89	1	1	89
1	89	0	0	57
1	89	1	1	89
0	89	1	1	89
0	89	1	1	89
0	89	0	0	70
0	89	0	0	33
0	90	0	0	69
0	90	0	0	60
0	90	0	0	6
0	90	0	0	27
0	90	0	0	58
0	90	0	0	68
0	90	0	0	38
0	90	1	1	90
1	87	1	1	87
0	89	0	0	24
0	89	1	1	89
0	89	0	0	66
0	90	0	0	26
0	90	1	1	90
0	90	0	0	63
0	90	0	0	39
0	90	0	0	52
0	90	0	0	53
0	90	0	0	33
0	87	0	0	8
0	84	0	0	28
0	84	0	0	53
0	84	0	0	63
0	84	1	1	84
0	84	0	0	55
0	84	1	1	69
0	84	1	1	84
0	84	1	1	84
0	84	1	1	84
0	84	1	1	84
0	84	0	0	1
0	84	1	1	84
0	84	0	0	70
0	85	0	0	18
0	85	1	1	85
0	85	1	1	85
0	85	1	1	85
0	85	0	0	62
0	85	0	0	50
0	85	1	1	85
0	85	0	0	67
0	85	0	0	0
0	85	0	0	54
0	85	1	0	80
0	85	1	1	62
0	85	0	0	54
0	86	0	0	63
0	86	1	0	85
0	86	1	1	86
0	86	0	0	51
0	86	0	0	62
0	86	1	1	86
0	86	1	1	86
0	86	0	0	58
0	86	1	1	86
0	86	0	0	10
0	86	1	1	86
0	86	1	0	77
0	86	0	0	66
0	86	0	0	53
0	87	0	0	16
0	87	0	0	5
0	87	0	0	52
0	87	0	0	57
0	87	0	0	12
0	87	1	1	87
0	87	1	0	85
0	87	0	0	59
0	87	1	0	80
0	87	0	0	76
0	87	1	1	87
0	87	0	0	6
0	87	0	0	64
0	87	0	0	66
0	87	1	0	79
0	87	0	0	77
0	87	0	0	53
0	87	0	0	75
0	87	0	0	60
0	88	0	0	57
0	88	1	1	88
0	88	0	0	58
0	88	0	0	65
0	88	0	0	55
0	88	0	0	50
0	88	0	0	10
0	88	0	0	62
0	88	1	0	79
0	88	0	0	4
0	88	0	0	7
0	88	0	0	73
0	88	0	0	15
0	88	1	0	81
0	88	1	1	88
0	88	0	0	56
0	88	0	0	21
0	88	1	1	88
0	88	0	0	11
0	88	0	0	23
0	88	0	0	74
0	86	1	1	86
0	88	1	0	79
0	88	1	1	88
0	88	0	0	71
0	88	1	1	88
0	88	0	0	64
0	88	0	0	71
0	89	0	0	61
0	89	0	0	71
0	89	0	0	7
0	89	0	0	7
0	89	0	0	27
0	89	1	0	80
0	89	0	0	37
0	89	0	0	60
0	89	0	0	80
0	89	0	0	3
0	90	0	0	63
0	90	0	0	66
0	90	1	1	90
0	90	1	1	82
0	90	1	1	90
0	90	1	0	86
0	90	0	0	25
0	90	0	0	18
0	90	0	0	68
0	90	1	1	76
0	90	0	0	71
1	83	0	0	18
1	83	1	1	83
0	89	1	1	89
0	89	1	1	89
0	89	0	0	23
0	89	0	0	67
0	89	0	0	8
0	89	0	0	36
0	89	1	0	86
0	90	0	0	80
0	90	0	0	6
0	90	1	1	90
0	90	0	0	74
0	90	0	0	20
0	90	0	0	10
0	90	0	0	8
0	83	0	0	70
0	83	0	0	20
0	83	0	0	66
0	83	0	0	67
0	83	0	0	50
0	83	1	1	83
0	83	0	0	26
0	83	0	0	25
0	83	0	1	54
0	83	0	0	55
0	83	0	0	52
0	83	0	0	21
0	83	0	0	5
0	83	0	0	20
0	83	0	0	47
0	83	0	0	10
0	84	0	0	61
0	84	1	1	84
0	84	1	1	84
0	84	0	0	73
0	84	0	0	59
0	84	1	1	84
0	84	1	0	82
0	84	1	0	75
0	84	0	0	39
0	84	0	0	57
0	84	0	0	50
0	84	0	0	31
0	84	0	0	44
0	84	0	0	6
0	84	0	0	61
0	84	0	0	62
0	84	0	0	73
0	84	0	0	27
0	84	1	1	84
0	86	0	0	69
0	85	1	1	85
0	85	1	1	41
0	85	0	0	24
0	85	0	0	55
0	85	0	0	72
0	85	1	0	76
0	85	0	0	64
0	85	0	0	3
0	85	0	0	59
0	85	0	0	65
0	85	1	0	76
0	85	1	1	85
0	85	0	0	64
0	85	1	0	81
0	86	0	0	8
0	86	1	1	86
0	86	1	1	86
0	86	1	0	79
0	86	0	0	67
0	86	0	0	61
0	86	0	0	56
0	86	1	1	86
0	86	0	0	41
0	86	0	0	12
0	86	0	0	63
0	86	0	0	29
0	86	0	0	28
0	86	1	1	86
0	86	0	0	21
0	87	1	1	87
0	87	1	1	87
0	87	0	0	35
0	87	0	0	49
0	87	0	0	27
0	87	0	0	61
0	87	0	0	59
0	87	0	0	30
0	87	0	0	5
0	87	0	0	5
0	87	1	1	87
0	87	1	0	80
0	87	0	0	67
0	87	0	0	62
0	87	0	0	22
0	87	0	0	22
0	87	0	0	39
0	87	0	0	56
0	87	0	0	20
0	87	1	1	87
0	87	0	0	69
1	84	1	1	84
1	87	1	1	87
0	85	1	0	51
0	83	1	0	82
0	87	0	0	64
0	88	0	0	9
0	88	1	0	79
0	88	1	1	88
0	88	0	0	30
0	88	1	0	80
0	88	0	0	11
0	88	1	1	88
0	88	1	1	88
0	88	1	0	81
0	88	0	0	44
0	88	0	0	36
0	89	0	0	70
0	89	1	1	89
0	89	0	1	55
0	89	0	0	58
0	89	0	0	20
0	89	0	0	27
0	89	0	0	74
0	89	0	0	20
0	89	0	0	72
0	89	0	0	62
0	89	1	1	88
0	89	1	1	89
0	90	0	0	51
0	90	0	0	4
0	90	0	0	30
0	90	0	0	34
0	90	1	0	88
0	90	0	0	63
0	90	1	1	90
0	90	0	0	36
0	90	0	0	52
0	90	1	1	72
0	90	0	0	76
0	90	1	1	90
0	90	0	0	37
0	90	0	0	70
0	90	1	1	90
1	88	0	0	14
0	87	0	0	69
0	87	1	1	87
0	88	0	0	21
0	88	0	0	21
0	88	1	1	88
0	88	0	0	46
0	88	0	0	60
0	88	0	0	52
0	89	1	1	89
0	89	0	0	70
0	89	1	1	89
0	89	0	0	61
0	89	1	1	89
0	89	0	0	17
0	89	0	0	23
0	90	1	1	90
0	90	0	0	9
0	90	0	0	53
0	90	1	1	90
0	90	1	1	90
0	89	0	0	3
0	82	1	1	82
0	82	1	1	82
0	82	0	0	38
0	82	0	0	60
0	82	1	0	81
0	82	1	0	78
0	82	1	1	82
0	82	0	0	43
0	82	1	1	82
0	82	1	1	82
0	82	0	0	12
0	82	1	1	82
0	83	1	0	79
0	83	0	0	9
0	83	0	0	22
0	83	0	0	20
0	83	0	0	36
0	83	0	0	46
0	83	1	0	75
0	83	1	1	83
0	83	0	0	63
0	83	0	0	55
0	83	0	0	5
0	83	0	0	12
0	83	0	0	4
0	83	0	0	19
0	83	0	0	4
0	83	1	0	80
0	83	0	0	55
0	83	0	0	63
0	83	0	0	12
0	85	0	0	59
0	84	0	0	67
0	84	1	1	84
0	84	1	1	84
0	84	0	0	35
0	84	0	0	60
0	84	0	0	15
0	84	0	0	70
0	84	0	0	54
0	84	0	0	57
0	84	0	0	74
0	84	0	0	71
0	84	0	0	65
0	84	1	1	84
0	84	1	1	84
0	84	1	1	84
0	84	0	0	15
0	84	0	0	9
0	84	1	1	84
0	84	0	0	67
0	84	0	0	32
0	85	0	0	15
0	85	1	0	80
0	85	1	0	79
0	85	1	1	85
0	85	1	1	85
0	85	0	0	4
0	85	1	1	85
0	85	0	0	58
0	85	0	0	68
0	85	1	1	65
0	85	0	0	64
0	85	0	0	13
0	85	0	0	72
0	85	0	0	20
0	85	0	0	65
0	85	1	1	85
0	85	0	0	26
0	85	0	0	23
0	85	0	0	63
0	85	0	0	48
0	85	0	0	61
0	85	0	0	7
0	85	0	0	63
0	86	0	0	4
0	86	0	0	66
0	86	0	0	12
0	86	0	0	61
0	86	1	0	83
0	86	1	1	86
0	86	0	0	68
0	86	1	1	86
0	86	0	0	70
0	86	0	0	10
0	86	0	0	53
0	86	1	0	77
0	86	0	0	70
0	86	1	1	86
0	86	0	0	12
0	86	0	0	66
0	86	0	0	22
0	86	0	0	66
0	86	1	1	75
0	86	0	0	71
0	86	1	1	86
0	86	0	0	50
0	86	0	0	65
0	86	1	1	86
0	86	1	1	86
0	86	0	0	61
0	86	0	0	64
0	87	0	0	4
0	87	1	0	78
0	87	1	0	84
0	87	0	0	32
0	87	0	0	26
0	87	0	0	1
0	87	1	1	87
0	87	0	0	66
0	87	0	0	25
0	87	0	0	54
0	87	0	0	11
0	87	0	0	55
0	87	1	1	87
0	87	1	1	87
0	87	0	0	12
0	87	0	0	20
0	88	1	1	78
0	88	0	0	64
0	88	1	0	82
0	88	1	1	88
0	88	0	0	63
0	88	1	1	88
0	88	1	1	88
0	88	1	0	79
0	88	1	1	88
0	88	1	1	88
0	88	1	1	88
0	88	0	0	23
0	88	0	0	8
0	88	0	0	59
0	88	1	1	88
0	89	1	0	80
0	89	0	0	22
0	89	0	0	73
0	89	1	1	89
0	89	1	1	89
0	89	1	1	89
0	89	0	0	5
0	89	0	0	66
0	89	0	0	64
0	90	0	0	49
0	90	1	1	90
0	90	1	1	90
0	90	1	1	90
0	90	0	0	65
0	90	1	1	90
0	90	0	0	73
0	90	0	0	59
0	90	1	1	90
1	86	0	0	52
1	81	0	0	20
1	85	0	0	56
0	86	0	0	67
0	86	0	0	35
0	86	0	0	70
0	86	1	0	76
0	87	0	0	20
0	87	1	0	78
0	87	0	0	21
0	87	0	0	61
0	87	0	0	28
0	87	0	0	21
0	87	0	0	30
0	87	0	0	16
0	88	0	0	31
0	88	0	0	16
0	88	0	0	67
0	88	1	1	88
0	88	0	0	10
0	88	1	1	88
0	88	1	1	88
0	89	0	0	64
0	89	0	0	21
0	89	0	0	25
0	89	0	0	63
0	89	0	0	21
0	89	1	1	89
0	89	0	0	70
0	89	1	1	89
0	90	0	0	69
0	90	1	1	90
0	90	1	0	89
0	90	1	1	99
0	90	0	0	15
0	90	0	0	60
0	90	0	0	10
0	90	0	0	76
1	87	0	0	67
1	87	0	0	67
1	88	0	0	69
1	90	1	0	84
0	81	0	0	15
0	81	0	0	62
0	81	0	0	20
0	81	0	0	58
0	81	1	1	81
0	81	0	0	44
0	81	0	0	59
0	81	1	1	81
0	81	0	0	23
0	81	0	0	10
0	81	0	0	58
0	81	0	0	62
0	81	0	0	65
0	82	0	0	72
0	82	0	0	72
0	82	0	0	15
0	82	0	0	51
0	82	0	0	46
0	82	0	0	62
0	82	1	1	82
0	82	0	0	65
0	82	0	0	54
0	82	1	1	82
0	82	0	0	78
0	82	1	1	82
0	82	1	1	82
0	82	0	0	22
0	82	1	1	82
0	82	1	1	82
0	82	1	1	82
0	82	0	0	57
0	82	0	0	55
0	82	1	1	82
0	82	0	0	69
0	82	0	0	66
0	82	0	0	21
0	82	0	0	69
0	82	0	0	47
0	82	0	0	43
0	82	1	1	82
0	83	0	0	8
0	83	0	0	69
0	83	0	0	63
0	83	0	0	57
0	83	0	0	73
0	83	1	1	83
0	83	1	1	79
0	83	1	1	83
0	83	0	0	37
0	83	0	0	55
0	83	0	0	50
0	83	1	0	76
0	83	0	0	19
0	83	0	0	31
0	83	1	1	83
0	83	1	1	83
0	84	0	0	19
0	84	0	0	70
0	84	0	0	6
0	84	0	0	66
0	84	0	0	63
0	84	0	0	56
0	84	1	1	84
0	84	1	1	84
0	84	0	0	35
0	84	0	0	9
0	84	0	0	26
0	84	1	1	84
0	84	0	0	4
0	84	0	0	63
0	85	0	0	58
0	85	1	1	85
0	85	1	1	85
0	85	0	0	63
0	85	0	0	50
0	85	0	0	10
0	85	1	1	85
0	85	0	0	20
0	85	0	0	36
0	85	0	0	29
0	85	0	0	17
0	85	1	0	74
0	85	1	1	85
0	85	0	0	22
0	85	0	0	64
0	85	0	0	67
0	85	1	1	85
0	85	0	0	60
0	85	1	1	85
0	85	0	0	64
1	84	1	1	84
0	85	1	0	76
0	85	0	0	74
0	85	1	1	85
0	86	0	0	65
0	86	0	0	64
0	86	0	0	9
0	86	0	0	10
0	86	1	1	86
0	86	0	0	66
0	86	0	0	53
0	86	0	0	7
0	86	1	1	86
0	86	1	0	77
0	86	0	0	5
0	86	1	0	78
0	87	1	0	82
0	87	0	0	13
0	87	0	0	65
0	87	0	0	59
0	87	0	0	53
0	87	0	0	68
0	87	0	0	6
0	88	0	0	70
0	88	1	1	88
0	88	0	0	60
0	88	0	0	53
0	88	0	0	32
0	88	0	0	73
0	88	0	0	28
0	88	0	0	59
0	88	1	1	88
0	88	0	0	53
0	88	1	1	88
0	88	0	0	63
0	88	1	1	88
0	88	0	0	71
0	88	0	0	61
0	88	0	0	6
0	89	1	1	89
0	89	0	0	40
0	89	0	0	56
0	89	0	0	65
0	89	1	1	41
0	89	1	0	84
0	90	0	0	70
0	90	1	0	85
0	90	0	0	30
0	90	1	1	55
0	90	1	1	90
1	90	1	0	72
1	84	1	1	84
0	83	0	0	19
0	85	1	1	85
0	85	1	1	85
0	86	1	1	86
0	86	0	0	11
0	86	0	0	33
0	86	1	1	56
0	86	0	0	49
0	86	0	0	11
0	86	1	1	86
0	86	0	0	67
0	86	0	0	68
0	86	1	1	86
0	87	0	0	76
0	87	0	0	41
0	87	0	0	46
0	87	0	0	53
0	87	0	0	62
0	87	0	0	27
0	87	1	0	71
0	87	1	1	87
0	87	0	0	71
0	87	1	1	87
0	87	0	0	46
0	87	1	0	80
0	87	0	0	31
0	87	0	0	74
0	87	1	0	79
0	88	0	0	21
0	88	0	0	28
0	88	1	1	88
0	88	0	0	16
0	88	1	1	88
0	88	0	0	35
0	88	1	1	88
0	88	0	0	79
0	88	0	0	77
0	88	0	0	61
0	88	1	0	87
0	88	0	0	58
0	89	1	1	89
0	89	0	0	66
0	89	0	0	20
0	89	0	0	11
0	89	0	0	78
0	89	1	1	89
0	90	1	1	90
0	90	0	0	24
0	90	0	0	70
0	90	0	0	10
0	90	1	0	86
0	90	0	0	26
0	90	0	0	30
0	80	0	0	42
0	80	0	0	56
0	80	1	1	80
0	80	1	1	80
0	80	0	0	44
0	80	0	0	15
0	80	1	0	75
0	80	1	1	80
0	81	0	0	24
0	81	0	0	9
0	81	0	0	14
0	81	0	0	51
0	81	1	1	81
0	81	1	1	81
0	81	1	1	81
0	81	0	0	45
0	81	1	1	81
0	81	1	0	75
0	81	0	0	64
0	81	0	0	20
0	81	0	0	47
0	81	1	1	81
0	81	1	1	81
0	81	0	0	47
0	82	0	0	8
0	82	1	1	82
0	82	1	1	82
0	82	0	0	21
0	82	0	0	71
0	82	0	0	42
0	82	0	0	21
0	82	1	1	82
0	82	1	0	73
0	82	0	0	20
0	82	0	0	57
0	82	0	0	64
0	82	1	0	78
0	82	0	0	61
0	83	0	0	21
0	83	0	0	40
0	83	0	0	25
0	83	0	0	2
0	83	1	1	83
0	83	0	0	62
0	83	0	0	2
0	83	0	0	55
0	83	1	1	64
0	83	0	0	56
0	83	1	1	83
0	83	0	0	67
0	83	1	1	83
0	83	0	0	64
0	83	1	0	79
0	83	0	0	37
0	83	1	1	83
0	83	0	0	61
0	84	0	0	5
0	84	0	0	11
0	84	0	0	24
0	84	1	1	84
0	84	0	0	15
0	84	0	0	5
0	84	0	0	51
0	84	0	0	17
0	84	1	0	79
0	84	0	0	64
0	84	0	0	50
0	84	0	0	40
0	84	0	0	28
0	84	1	0	78
0	84	0	0	62
0	84	0	0	36
0	84	0	0	35
0	84	1	1	84
0	84	0	0	59
0	84	1	0	80
0	84	0	0	59
0	84	0	0	19
0	84	0	0	66
0	84	0	0	7
0	84	0	0	32
0	84	0	0	1
1	81	1	0	67
0	84	0	0	63
0	84	0	0	13
0	84	0	0	15
0	84	0	0	19
0	84	0	0	61
0	84	0	0	41
0	85	1	1	85
0	85	0	0	40
0	85	0	0	69
0	85	0	0	66
0	85	0	0	55
0	85	1	0	25
0	85	1	1	85
0	85	1	1	85
0	85	0	0	3
0	86	0	0	62
0	86	0	0	39
0	86	0	0	17
0	86	0	0	33
0	86	0	0	13
0	86	1	1	86
0	86	0	0	10
0	86	0	0	65
0	86	0	0	22
0	86	1	1	86
0	86	1	1	86
0	87	0	0	50
0	87	0	0	13
0	87	0	0	70
0	87	1	0	78
0	87	1	1	87
0	87	1	1	87
0	87	0	0	10
0	87	0	0	66
0	87	0	0	35
0	88	0	0	75
0	88	0	0	64
0	88	0	0	70
0	88	0	0	5
0	88	0	0	33
0	88	0	0	20
0	88	0	0	25
0	88	1	1	88
0	89	0	0	15
0	89	1	1	89
0	89	0	0	27
0	89	0	0	65
0	89	0	0	6
0	89	1	1	89
0	89	1	1	89
0	89	0	0	37
0	89	0	0	1
0	90	0	0	43
0	90	1	1	90
0	90	0	0	18
0	90	0	0	22
0	90	0	0	20
1	82	1	1	82
0	89	1	0	88
1	85	1	1	85
0	84	1	1	84
0	84	0	0	1
0	84	0	0	20
0	85	0	0	8
0	85	1	0	60
0	85	1	1	85
0	85	0	0	10
0	85	0	0	76
0	85	0	0	56
0	85	0	0	66
0	85	0	0	14
0	86	0	0	34
0	86	0	1	72
0	86	0	0	26
0	86	1	1	86
0	87	1	1	87
0	87	0	0	22
0	87	1	1	87
0	87	0	0	18
0	88	0	0	34
0	88	0	0	58
0	88	1	0	84
0	88	0	0	14
0	88	1	1	88
0	88	1	1	88
0	88	0	0	73
0	88	1	1	76
0	88	0	0	38
0	88	0	0	30
0	88	0	0	75
0	88	0	0	6
0	89	0	0	2
0	89	1	0	71
0	89	0	0	12
0	89	1	0	80
0	89	0	0	15
0	89	0	0	50
0	89	0	0	74
0	89	0	0	30
0	89	0	0	76
0	89	1	1	89
0	89	1	1	89
0	89	0	0	64
0	89	1	1	89
0	89	0	0	29
0	90	0	0	65
0	90	1	1	90
0	90	1	0	85
0	90	0	0	22
0	90	1	1	90
0	90	1	1	90
0	90	1	0	88
0	90	0	0	22
0	90	0	0	22
1	85	0	0	42
1	88	0	0	65
0	79	0	0	68
0	79	0	0	45
0	79	0	0	61
0	79	0	0	9
0	79	0	0	63
0	79	1	0	75
0	79	0	0	5
0	79	0	0	18
0	80	0	0	46
0	80	0	0	60
0	80	1	1	80
0	80	0	0	31
0	80	1	1	80
0	80	0	0	13
0	80	0	0	35
0	80	0	0	47
0	80	0	0	64
0	80	1	1	80
0	80	0	0	80
0	81	1	1	81
0	81	0	0	70
0	81	0	0	18
0	81	0	0	51
0	81	0	0	7
0	81	0	0	57
0	81	0	0	45
0	81	0	0	63
0	81	0	0	8
0	81	1	0	69
0	81	0	0	18
0	81	0	0	12
0	81	1	1	81
0	81	1	0	76
0	81	0	0	20
0	81	0	0	80
0	82	0	0	62
0	82	0	0	70
0	82	1	1	82
0	82	0	0	13
0	82	0	0	53
0	82	0	0	62
0	82	0	0	12
0	82	0	0	68
0	82	0	0	40
0	82	1	1	82
0	82	0	0	53
0	82	0	0	70
0	82	1	1	82
0	82	1	1	82
0	82	1	0	73
0	82	0	0	22
0	82	0	0	51
0	82	0	0	16
0	82	0	0	29
0	82	0	0	38
0	82	1	1	82
0	83	0	0	12
0	83	1	1	83
0	83	0	0	55
0	83	0	0	8
0	83	0	0	17
0	83	1	0	33
0	83	0	0	65
0	83	1	1	83
0	83	0	0	62
0	83	0	0	34
0	83	1	0	79
0	83	1	1	83
0	83	0	0	26
0	83	0	0	19
0	83	1	1	83
0	83	0	0	16
0	83	1	1	83
0	83	1	0	76
0	83	0	0	69
0	83	0	0	24
0	83	1	1	83
0	83	0	0	23
1	82	1	0	76
1	83	0	0	46
0	81	0	0	66
0	83	0	0	57
0	83	0	0	63
0	83	0	0	73
0	83	1	1	83
0	83	0	0	11
0	83	0	0	18
0	83	0	0	70
0	83	0	0	60
0	83	1	0	74
0	84	0	0	10
0	84	0	0	13
0	84	1	0	46
0	84	0	0	61
0	84	1	1	84
0	84	0	0	16
0	84	0	0	60
0	85	0	0	62
0	85	1	1	85
0	85	1	1	85
0	85	0	0	20
0	85	0	0	57
0	85	1	0	79
0	85	0	0	16
0	85	0	0	43
0	86	0	0	70
0	86	0	0	69
0	86	0	0	27
0	86	0	0	40
0	86	0	0	58
0	86	0	0	30
0	86	0	0	73
0	86	0	0	24
0	86	1	1	86
0	86	0	0	69
0	86	1	0	81
0	86	0	0	55
0	86	0	0	53
0	87	0	0	78
0	87	0	0	69
0	87	0	0	66
0	87	1	1	87
0	87	1	1	87
0	87	0	0	69
0	87	0	0	16
0	87	1	1	87
0	87	0	0	69
0	87	0	0	69
0	87	0	0	9
0	88	0	0	26
0	88	0	0	58
0	88	1	1	88
0	88	0	0	28
0	88	1	1	43
0	88	0	0	67
0	88	1	1	88
0	88	0	0	33
0	88	0	0	75
0	88	0	0	75
0	88	0	0	11
0	88	0	0	12
0	88	1	1	88
0	89	1	1	89
0	89	0	0	50
0	89	1	1	89
0	89	1	1	89
0	89	0	0	56
0	89	0	0	46
0	89	0	0	62
0	89	0	0	52
0	90	0	0	12
0	90	0	0	65
0	90	0	0	27
0	90	0	0	40
0	90	0	0	31
0	90	1	1	90
0	90	0	0	40
0	90	1	1	90
0	90	0	0	77
1	83	1	0	67
0	89	1	1	89
1	87	0	0	63
0	83	0	0	29
0	83	0	0	26
0	84	0	0	66
0	84	0	0	22
0	84	0	0	44
0	84	1	1	84
0	84	0	0	55
0	84	0	0	51
0	84	0	0	1
0	84	0	0	75
0	84	0	0	65
0	84	0	0	25
0	84	1	1	84
0	84	1	0	75
0	84	1	1	84
0	85	0	0	57
0	85	0	0	22
0	85	0	0	11
0	85	0	0	40
0	85	0	0	21
0	85	0	0	53
0	85	0	0	3
0	85	0	0	57
0	85	0	0	50
0	85	0	0	47
0	85	1	1	22
0	85	1	1	85
0	85	1	1	85
0	85	1	1	85
0	86	0	0	25
0	86	0	0	10
0	86	1	1	86
0	86	0	0	34
0	86	1	0	85
0	86	0	0	77
0	86	0	0	13
0	87	1	1	87
0	87	1	1	87
0	87	0	0	68
0	87	1	0	82
0	87	0	0	55
0	87	1	1	65
0	87	0	0	28
0	87	1	1	87
0	87	0	0	10
0	87	1	1	87
0	87	0	0	3
0	87	0	0	5
0	88	1	1	84
0	88	0	0	13
0	88	0	0	20
0	88	0	0	33
0	88	1	1	63
0	88	0	0	31
0	88	1	1	88
0	88	0	0	62
0	88	1	1	88
0	88	0	0	4
0	88	0	0	20
0	88	0	0	53
0	89	0	0	24
0	89	0	0	4
0	89	0	0	27
0	89	1	0	88
0	89	1	1	89
0	89	0	0	35
0	89	1	1	89
0	89	0	0	76
0	89	0	0	10
0	89	0	0	60
0	89	0	0	20
0	89	0	0	66
0	90	0	0	66
0	90	1	0	81
0	90	0	0	45
0	90	0	0	6
0	90	0	0	61
0	90	1	0	87
1	86	0	0	42
1	86	0	0	24
1	89	0	0	26
0	78	0	0	18
0	78	0	0	42
0	78	1	1	78
0	78	0	0	45
0	78	0	0	34
0	78	0	0	56
0	78	0	0	57
0	78	0	0	77
0	78	1	0	70
0	78	0	0	62
0	79	1	1	79
0	79	1	1	79
0	79	0	0	63
0	79	1	1	79
0	79	0	0	49
0	79	0	0	50
0	79	0	0	69
0	79	0	0	54
0	79	0	0	35
0	79	0	0	15
0	79	0	0	10
0	79	0	0	42
0	79	0	0	50
0	79	1	1	79
0	79	0	0	44
0	79	1	1	79
0	79	1	1	79
0	79	1	1	79
0	79	0	0	17
0	79	0	0	22
0	80	1	1	80
0	80	1	1	80
0	80	0	0	24
0	80	0	0	25
0	80	0	0	57
0	80	1	1	80
0	80	0	0	62
0	80	0	0	36
0	80	0	0	54
0	80	1	1	80
0	80	0	0	15
0	80	1	1	80
0	81	0	0	57
0	81	0	0	50
0	81	1	1	81
0	81	0	0	20
0	81	0	0	66
0	81	0	0	60
0	81	0	0	19
0	81	0	1	44
0	81	1	0	74
0	81	0	0	65
0	81	0	0	53
0	81	1	1	81
0	81	0	0	61
0	81	1	1	81
0	81	0	0	6
0	81	0	0	60
0	81	1	1	81
0	81	0	0	52
0	81	1	1	81
0	81	1	0	72
0	81	1	1	81
0	81	0	0	16
0	82	0	0	16
0	82	1	1	82
0	82	0	0	43
0	82	0	0	63
0	82	1	1	67
0	82	0	0	42
0	82	0	0	47
0	82	0	0	14
0	82	1	1	82
0	82	0	0	50
0	82	1	1	82
0	82	1	1	82
0	82	0	0	26
0	82	0	0	72
0	82	1	1	82
0	82	1	1	82
0	82	1	0	75
0	82	1	1	82
0	83	1	1	71
1	79	1	1	79
1	80	1	1	80
0	82	0	0	66
0	82	0	0	1
0	82	1	1	82
0	82	0	0	58
0	82	1	0	73
0	82	1	1	82
0	82	0	0	18
0	82	0	0	24
0	82	1	0	73
0	83	1	1	83
0	83	0	0	4
0	83	0	0	53
0	83	0	0	63
0	83	0	0	60
0	83	0	0	28
0	84	0	0	64
0	84	1	1	84
0	84	1	1	84
0	84	0	0	18
0	84	0	0	12
0	84	1	0	75
0	84	0	0	40
0	84	1	1	84
0	85	0	0	27
0	85	0	0	24
0	85	0	0	3
0	85	0	0	15
0	85	0	0	17
0	85	0	0	70
0	85	1	0	57
0	85	0	0	69
0	85	0	0	21
0	86	1	1	86
0	86	1	1	86
0	86	1	1	86
0	86	1	1	86
0	86	0	0	67
0	86	1	1	86
0	86	0	0	25
0	86	1	1	86
0	86	0	0	60
0	86	0	0	63
0	86	0	0	65
0	86	0	0	50
0	87	0	0	71
0	87	0	0	25
0	87	0	0	59
0	87	0	0	12
0	87	1	1	87
0	87	0	0	5
0	87	0	0	74
0	87	0	0	39
0	88	1	1	88
0	88	1	1	88
0	88	0	0	62
0	88	0	0	22
0	88	0	0	28
0	88	1	1	88
0	88	0	0	7
0	88	1	1	88
0	88	0	0	59
0	88	0	0	16
0	89	0	0	5
0	89	1	1	89
0	89	1	0	80
0	89	1	1	89
0	89	0	0	65
0	89	0	0	68
0	89	1	1	89
0	90	0	0	48
0	90	0	0	50
0	90	0	0	27
0	90	0	0	23
0	90	1	1	90
0	90	1	1	90
1	82	1	1	82
1	84	1	1	84
1	77	1	1	77
0	82	1	1	82
0	82	0	0	25
0	82	1	1	82
0	82	0	0	5
0	83	1	1	83
0	83	0	0	53
0	83	0	0	42
0	83	1	1	83
0	83	0	0	29
0	83	1	1	83
0	83	1	1	77
0	83	0	0	66
0	84	0	0	35
0	84	0	0	54
0	84	1	1	84
0	84	0	0	63
0	84	0	0	56
0	84	0	0	52
0	84	0	0	52
0	84	0	0	36
0	84	1	1	84
0	84	1	1	84
0	84	1	1	84
0	84	0	0	20
0	84	1	1	84
0	84	0	0	65
0	84	1	0	79
0	85	0	0	67
0	85	0	0	24
0	85	0	0	1
0	85	0	0	52
0	85	1	0	84
0	86	0	0	16
0	86	0	0	69
0	86	0	0	41
0	86	0	0	14
0	86	1	1	86
0	86	1	1	86
0	86	1	0	78
0	86	0	0	25
0	86	0	0	16
0	86	0	0	71
0	86	0	0	14
0	87	0	0	37
0	87	1	1	87
0	87	0	0	20
0	87	0	0	26
0	87	1	0	80
0	87	0	0	18
0	87	0	0	19
0	87	1	1	87
0	87	0	0	7
0	88	1	0	86
0	88	0	0	64
0	88	0	0	65
0	88	0	0	48
0	88	1	0	73
0	88	0	0	60
0	88	0	0	20
0	88	1	0	83
0	88	1	0	61
0	88	0	0	56
0	88	0	0	5
0	88	0	0	66
0	88	1	0	85
0	88	0	0	30
0	89	1	1	89
0	89	1	1	89
0	89	0	0	17
0	89	0	0	36
0	89	1	1	89
0	89	0	0	60
0	89	0	0	22
0	89	0	0	27
0	89	0	0	57
0	89	0	0	38
0	89	1	1	42
0	90	0	0	75
0	90	0	0	68
0	90	0	0	78
0	90	1	0	88
0	90	0	0	52
0	90	0	0	25
0	90	0	0	20
0	90	0	0	15
0	90	0	0	33
0	90	0	0	19
0	90	0	0	22
0	90	0	0	33
0	90	0	0	23
0	90	0	0	10
0	90	1	0	81
0	90	0	0	74
1	84	1	0	79
1	86	1	1	63
1	87	0	0	4
1	88	1	1	88
0	77	0	0	64
0	77	0	0	59
0	77	1	1	77
0	77	0	0	60
0	77	0	0	7
0	77	0	0	12
0	77	1	0	68
0	77	0	0	23
0	77	0	0	41
0	77	0	0	52
0	77	1	1	77
0	77	0	0	10
0	77	0	0	38
0	77	0	0	20
0	78	1	1	78
0	78	0	0	17
0	78	1	0	69
0	78	1	0	74
0	78	0	0	50
0	78	0	0	56
0	78	0	0	55
0	78	0	0	52
0	78	0	0	44
0	78	0	0	6
0	78	0	0	45
0	78	0	0	13
0	78	1	1	78
0	78	1	0	73
0	78	0	0	67
0	78	0	0	45
0	78	0	0	62
0	79	1	1	79
0	79	0	0	16
0	79	0	0	60
0	79	0	0	54
0	79	1	1	79
0	79	0	0	18
0	79	0	0	21
0	79	0	0	62
0	79	0	0	65
0	79	0	0	17
0	79	1	1	78
0	79	1	0	71
0	79	0	0	43
0	79	0	1	55
0	79	0	0	27
0	79	0	0	24
0	80	0	0	30
0	80	0	0	46
0	80	0	0	20
0	80	0	0	70
0	80	1	1	80
0	80	1	1	88
0	80	0	0	62
0	80	0	0	68
0	80	1	1	80
0	80	0	0	48
0	80	1	0	79
0	80	1	1	80
0	80	0	0	61
0	80	0	0	65
0	80	0	0	44
0	80	0	0	30
0	80	0	0	13
0	80	1	1	80
0	80	1	1	80
0	80	0	0	63
0	81	0	0	42
0	81	1	0	79
0	81	0	0	50
0	81	1	0	72
0	81	0	0	49
0	81	0	0	27
0	81	1	1	81
0	81	0	0	65
0	81	0	0	37
0	81	0	0	59
0	81	1	1	81
0	81	1	1	81
0	81	0	0	60
0	81	1	1	81
0	81	0	0	24
0	81	0	0	11
1	78	1	1	78
1	78	0	0	2
0	79	1	1	79
0	90	0	0	20
0	81	0	0	14
0	81	1	1	81
0	81	0	0	19
0	81	0	0	21
0	81	0	0	22
0	81	0	0	27
0	81	1	1	81
0	81	0	0	40
0	81	0	0	65
0	81	0	0	61
0	81	1	1	81
0	81	1	1	81
0	81	0	0	68
0	81	0	0	70
0	81	0	0	26
0	82	0	0	19
0	82	0	0	52
0	82	1	1	82
0	82	1	1	82
0	82	0	0	59
0	82	0	0	30
0	82	0	0	38
0	83	1	1	83
0	83	0	0	4
0	83	0	0	15
0	83	0	0	14
0	83	0	0	25
0	83	1	1	83
0	83	0	0	44
0	83	0	0	43
0	84	1	1	84
0	84	1	1	84
0	84	0	0	45
0	84	0	0	15
0	84	0	0	39
0	84	0	0	70
0	84	0	0	38
0	84	0	0	34
0	84	1	0	75
0	84	0	0	62
0	84	1	1	84
0	84	0	0	52
0	84	1	1	84
0	85	0	0	9
0	85	0	0	69
0	85	0	0	73
0	85	0	0	45
0	85	1	1	85
0	85	1	0	84
0	85	1	0	76
0	85	1	1	85
0	86	0	0	58
0	86	0	0	69
0	86	1	0	85
0	86	0	0	63
0	86	1	1	86
0	86	1	1	86
0	86	1	1	86
0	86	0	0	56
0	86	0	0	12
0	86	0	0	41
0	86	1	1	86
0	86	1	1	86
0	86	0	0	70
0	86	0	0	3
0	86	0	0	50
0	86	1	1	80
0	86	1	1	86
0	87	0	0	7
0	87	0	0	11
0	87	0	0	6
0	87	0	0	24
0	87	0	0	2
0	87	0	0	72
0	87	1	0	82
0	87	0	0	67
0	87	0	0	11
0	87	1	1	87
0	87	0	0	16
0	87	1	1	87
0	88	0	0	73
0	88	0	0	50
0	88	1	1	88
0	88	1	0	79
0	88	0	0	5
0	88	1	1	64
0	88	0	0	68
0	88	0	0	35
0	88	0	0	69
0	88	0	0	25
0	88	1	1	88
0	88	1	0	80
0	89	1	0	88
0	89	1	1	89
0	89	0	0	40
0	89	1	1	66
0	89	1	1	89
0	89	0	0	19
0	90	0	0	60
0	90	0	0	64
0	90	1	1	90
0	90	1	1	90
0	90	0	0	21
0	90	0	0	27
0	90	0	0	77
0	90	0	0	25
0	90	0	0	78
0	90	1	1	90
0	90	0	0	6
0	90	0	0	66
0	90	0	0	30
1	85	1	1	85
1	85	0	0	39
1	76	1	1	76
1	79	1	0	72
1	79	1	1	79
0	81	0	0	22
0	81	1	1	81
0	81	1	1	81
0	81	0	0	34
0	81	0	0	60
0	81	0	0	26
0	81	1	1	81
0	81	0	0	31
0	81	1	1	81
0	81	1	1	73
0	81	0	0	1
0	81	0	0	52
0	82	0	0	21
0	82	1	0	76
0	82	0	0	61
0	82	1	0	70
0	82	0	0	20
0	82	1	1	82
0	82	0	0	4
0	82	0	0	24
0	82	0	0	6
0	82	0	0	32
0	82	1	1	82
0	83	0	0	65
0	83	0	0	17
0	83	1	1	42
0	83	0	0	67
0	83	1	1	83
0	83	0	0	52
0	83	0	0	39
0	83	0	0	31
0	83	0	0	5
0	83	0	0	66
0	83	1	1	83
0	83	0	0	12
0	84	0	0	49
0	84	0	0	30
0	84	0	0	63
0	84	1	0	75
0	84	1	1	84
0	84	0	0	5
0	84	0	0	63
0	84	0	0	25
0	84	1	1	84
0	85	1	1	85
0	85	0	0	64
0	85	0	0	46
0	85	0	0	64
0	85	0	0	75
0	85	1	0	80
0	86	0	0	24
0	86	1	1	86
0	86	0	0	40
0	86	1	0	80
0	86	1	1	86
0	86	0	0	14
0	86	0	0	65
0	86	1	0	85
0	86	1	1	86
0	86	1	1	86
0	86	0	0	44
0	87	0	0	54
0	87	0	0	40
0	87	1	1	87
0	87	1	1	87
0	87	0	0	50
0	87	0	0	71
0	87	0	0	24
0	87	0	0	68
0	87	0	0	27
0	87	0	0	59
0	87	1	0	86
0	88	0	0	47
0	88	0	0	31
0	88	0	0	10
0	88	0	0	17
0	88	0	0	30
0	88	0	0	67
0	88	1	1	88
0	88	1	0	75
0	88	0	0	38
0	88	0	0	2
0	88	0	0	68
0	88	1	1	88
0	88	0	0	75
0	88	0	0	20
0	88	1	0	86
0	88	0	0	70
0	88	0	0	45
0	89	1	0	83
0	89	0	0	35
0	89	0	0	10
0	89	1	0	80
0	89	1	1	89
0	89	1	1	89
0	89	0	0	3
0	89	0	0	47
0	89	1	0	84
0	89	0	0	35
0	89	0	0	16
0	89	0	0	32
0	89	0	0	20
0	89	0	0	78
0	89	0	0	59
0	89	0	0	29
0	90	0	0	40
0	90	0	0	36
0	90	1	1	90
0	90	1	1	90
0	90	0	0	6
0	90	0	0	63
0	90	0	0	20
0	90	0	0	24
0	90	0	0	74
0	90	0	0	15
1	81	0	0	58
1	85	0	0	2
[truncated: 9,648 more rows]
